# Supplementary material for: A Carboxyl-Functionalized Graphene Quantum Dot Coating for Catheters Effective Against Emerging Drug-Resistant Candidozyma auris
Source: J Fungi (Basel). 2026 Mar 17;12(3):216. doi: 10.3390/jof12030216 (PMC13027909; doi:10.3390/jof12030216)
Supplement: Supplementary file 1 [file jof-12-00216-s001.zip]

Archive with 1 entries (1 files):
- jof-4186510-supplementary.pdf
